# Supplementary material for: A Pathway to Precision Medicine for Aboriginal Australians: A Study Protocol
Source: Methods Protoc. 2021 Jun 21;4(2):42. doi: 10.3390/mps4020042 (PMC8293410; doi:10.3390/mps4020042)
Supplement: Supplementary file 1 [file mps-04-00042-s001.zip]

Archive with 1 entries (1 files):
- mps-1250372-supplementary.pdf
